# Supplementary material for: Discovery of Novel Minor Steviol Glycoside from the Stevia rebaudiana: Structural Characterization and Proposed Biosynthetic Pathway of Rebaudioside D17
Source: Biomolecules. 2026 Jan 14;16(1):146. doi: 10.3390/biom16010146 (PMC12838583; doi:10.3390/biom16010146)
Supplement: Supplementary file 1 [file biomolecules-16-00146-s001.zip]

Archive with 1 entries (1 files):
- biomolecules-4015945-SI.pdf
